# Supplementary material for: Highly Dynamic Polynuclear Metal Cluster Revealed in a Single Metallothionein Molecule
Source: Research (Wash D C). 2021 Jul 14;2021:9756945. doi: 10.34133/2021/9756945 (PMC8299258; doi:10.34133/2021/9756945)
Supplement: Supplementary Materials — Supplementary Methods: (1) protein engineering, (2) protein characterization, (3) Apo-MT and Holo-MT preparation, (4) rubredoxin preparation, (5) UV absorbance of MT polyproteins, (6) single-molecule AFM unfolding experiment, (7) Bell-Evans model to extract the kinetic from loading rate experiment, and (8) molecular dynamics simulations and hybrid QM/MM calculations. Supplementary Notes: (1) the amino acid sequence of each protein. (2) AFM data selection criteria and data analysis procedure. (3) Why is single-domain MT used for metal cluster characterization? (4) The assignment of two-step unfolding events to four different pathways. (5) Boundary cysteine during the stepwise unfolding of βMT is difficult to resolve. Supplementary Figures. Figure S1: (A) SDS-PAGE gel results for MT polyproteins (GB1)3-xMT-(GB1)3. Figure S2: the MALDI-TOF-MS result of Zn-MT polyprotein (GB1)3-xMT-(GB1)3. Zn-MT (theoretical MW: 47.980 kD), Zn-αMT (44.673 kD), and Zn-βMT (43.938 kD). Figure S3: the UV-vis absorbance spectrum of MT polyprotein (GB1)3-xMT-(GB1)3. Cd-αMT, Zn-αMT, Zn-βMT, and Zn-MT. Figure S4: AFM unfolding results of Apo-αMT and Apo-βMT. Figure S5: ΔLc histogram of unfolding/rupture peaks in the two-step rupture scenarios of Zn-αMT (A) and Cd-αMT (B). Figure S6: force-extension curves of stepwise ruptured (GB1)3-MT-(GB1)3 showing peaks with similar ΔLc value from two domains. Figure S7: possible 2D schematics of the rupture mechanism of the M4S11 cluster. Figure S8: more representative unfolding curves of the four different two-step rupture pathways of the Zn4S11 cluster in αMT detected by AFM-SMFS, including 3.2 + 8.1 nm (A), 2.3 + 9.3 nm (B), 5.2 + 6.1 nm (C), and 4.1 + 7.2 nm (D), unfolding from both termini. Figure S9: force-extension curves of the multistep rupture scenario of the Zn4S11 in αMT. (A) Five multistep curves were found among ~800 αMT unfolding curves (<1%). Figure S10: AFM unfolding experiment results of Cd-αMT. Figure S11: rupture force histogram of one- [file 9756945.f1.zip]

Archive with 2 entries (2 files):
- SI_MT4.docx
- supplementary video.mp4
